# Supplementary material for: Biomarkers of Oxidative Stress in COVID-19 Patients
Source: Int J Mol Sci. 2025 Apr 19;26(8):3869. doi: 10.3390/ijms26083869 (PMC12027644; doi:10.3390/ijms26083869)
Supplement: Supplementary file 1 [file ijms-26-03869-s001.zip]

Archive with 1 entries (1 files):
- ijms-3586286-supplementary.pdf
